# Supplementary material for: Structured Tandem Repeats in Protein Interactions
Source: Int J Mol Sci. 2024 Mar 5;25(5):2994. doi: 10.3390/ijms25052994 (PMC10931737; doi:10.3390/ijms25052994)
Supplement: Supplementary file 1 [file ijms-25-02994-s001.zip]

Archive with 2 entries (2 files):
- SupplTable_S1_TRs.csv
- SuppTable_S2_PfamRepPPIs.csv
