# Supplementary material for: Structured Tandem Repeats in Protein Interactions
Source: Int J Mol Sci. 2024 Mar 5;25(5):2994. doi: 10.3390/ijms25052994 (PMC10931737; doi:10.3390/ijms25052994)
Supplement: Supplementary file 1 [file ijms-25-02994-s001.zip › SuppTable_S2_PfamRepPPIs.csv]

Protein	interactors	TRP	Pfam
A0A075B6V1	0	0	0
A0A075B767	0	0	1
A0A0G2JMI3	0	0	1
A0A804HIB5	0	0	0
A0A8V8TLY5	0	0	0
A5D8W1	0	0	0
A6NGH7	1	0	0
A6NGW2	0	0	0
A6NKF7	0	0	0
B1AJZ9	6	0	1
O14512	72	0	1
O14513	35	0	1
O15244	73	0	1
O15287	116	1	0
O43248	24	0	1
O75648	74	0	1
O94911	3	0	1
O95415	9	0	1
O95936	2	0	1
P08588	22	0	1
P0C860	4	0	1
P0DTF9	0	0	0
P10600	23	0	1
P10997	14	0	1
P11177	243	0	1
P15863	3	0	1
P17031	11	0	1
P20338	364	0	1
P20472	2	0	1
P25089	0	0	1
P28702	89	0	1
P31267	1	0	1
P49589	62	0	1
P52630	78	0	1
P56747	7	0	1
P78415	2	0	1
P84243	227	0	1
Q01955	23	0	1
Q02577	23	0	1
Q06055	8	0	1
Q10713	342	0	1
Q13117	0	0	1
Q13118	37	0	0
Q13151	204	0	1
Q14344	130	0	1
Q14542	22	0	1
Q14766	74	0	1
Q15276	144	0	1
Q15466	71	0	1
Q15650	188	0	1
Q16143	21	0	1
Q3SXY8	192	0	1
Q49AS3	0	0	1
Q5BN46	0	0	1
Q5M9N0	24	0	1
Q5SSG8	0	0	1
Q5T764	7	1	0
Q5VV67	17	0	1
Q659A1	0	0	1
Q68CJ9	61	0	1
Q6NSW7	0	0	1
Q7Z6K3	17	1	0
Q86VQ1	16	0	1
Q86X27	38	0	1
Q86XA9	19	0	0
Q8IWN6	0	0	0
Q8IYT4	43	0	1
Q8N8F6	0	0	0
Q8N9B4	5	1	0
Q8ND90	173	0	1
Q8NFR7	11	0	0
Q8NGF3	0	0	1
Q8NGJ8	0	0	1
Q8TAI7	17	0	1
Q8TDY4	22	1	1
Q8WTW3	65	0	1
Q8WUY1	83	0	1
Q8WV24	54	0	0
Q92617	0	0	1
Q92813	18	0	1
Q96GM5	301	0	1
Q96IU4	14	0	1
Q96JE9	9	0	0
Q96P44	9	0	1
Q9BRA2	37	0	1
Q9BSH3	16	0	0
Q9BU19	35	0	0
Q9BVJ7	109	0	1
Q9BXS6	71	0	1
Q9BYR6	76	0	1
Q9H0H0	82	0	1
Q9H313	269	0	1
Q9H8S5	0	0	1
Q9H9C1	32	0	0
Q9HA64	31	0	1
Q9HA77	71	0	1
Q9P0W2	78	0	1
Q9UBC2	97	0	1
Q9UL42	226	0	1
Q9UN30	54	0	1
A0A1B0GUV8	0	0	0
A0A411D538	0	0	0
A0A5K1VDZ0	0	0	1
A0A9L9PY68	0	0	0
A0N4X2	0	0	0
A6NCW7	0	0	1
A6NL88	0	0	1
M0R2J8	0	0	0
O14526	70	0	1
O14817	46	0	1
O14901	217	0	0
O15021	13	0	1
O15144	130	0	1
O15173	197	0	1
O43426	100	0	1
O60309	2	1	1
P00491	72	0	1
P01135	82	0	0
P08311	88	0	1
P0DPI4	0	0	0
P0DUD4	0	0	1
P17152	95	0	1
P20036	108	0	1
P30542	22	0	1
P37088	60	0	1
P48764	17	0	1
P54277	88	0	1
P62195	343	0	1
P68366	463	0	1
P78334	41	0	1
P78386	56	0	1
P82980	6	0	1
Q13838	382	0	1
Q15615	0	0	1
Q309B1	9	0	1
Q3MIT2	5	0	0
Q3YBR2	19	0	1
Q53HC9	0	1	0
Q5H9L4	24	0	1
Q5JTW2	71	0	0
Q5T0L3	0	0	1
Q6S8J7	4	1	0
Q6TGC4	15	0	1
Q7RTU4	11	0	1
Q7Z5M8	5	0	1
Q7Z6M1	22	1	0
Q86UE6	39	1	0
Q8IWU9	4	0	1
Q8IZL2	13	0	1
Q8N2H4	27	0	1
Q8N3Y3	40	0	1
Q8N5S9	52	0	1
Q8N6N6	0	0	1
Q8N9V2	0	0	1
Q8NCI6	6	0	1
Q8NCT3	0	0	1
Q8NDC4	29	0	0
Q8NDN9	25	1	1
Q8NFH4	47	1	0
Q8WXF5	7	0	1
Q8WZ84	0	0	1
Q92828	54	1	1
Q96B01	29	0	1
Q96CA5	55	0	1
Q96HD9	24	0	1
Q96HQ2	21	0	1
Q96MC9	0	0	0
Q96T17	49	0	1
Q99712	0	0	1
Q99848	255	0	1
Q99963	158	0	1
Q9BQB6	120	0	1
Q9BR76	143	1	1
Q9BT43	28	0	1
Q9BVK6	122	0	1
Q9BY71	17	1	0
Q9BZE3	3	0	1
Q9BZQ8	0	0	0
Q9H8W4	166	0	1
Q9HCN2	1	0	1
Q9NQX0	75	0	0
Q9NR99	11	1	1
Q9NS86	63	0	0
Q9NUJ3	63	0	1
Q9NY46	12	0	1
Q9NY65	73	0	1
Q9NZC4	10	0	1
Q9P031	99	0	1
Q9P2J9	16	0	1
Q9UET6	0	0	1
Q9UHF5	69	0	1
Q9UHY1	77	0	1
Q9UIQ6	159	0	1
Q9UK58	55	0	1
Q9UKV0	79	0	1
Q9UL18	263	0	1
Q9Y244	53	0	1
Q9Y294	199	0	1
Q9Y698	31	0	1
Q9Y6W8	23	0	1
A0A075B6Y1	0	0	0
A0A0A0MTA3	0	0	0
A0A3B3IRS2	0	0	0
A5YM72	3	0	1
A6NCL7	6	1	0
A6XGL0	8	0	1
C9JJH3	0	0	1
O00222	5	0	1
O00624	49	0	1
O00755	47	0	1
O15194	85	0	1
O15198	135	0	1
O15305	17	0	1
O15342	29	0	1
O43752	401	0	1
O75460	80	0	1
O75678	19	0	1
O95785	162	0	0
P0C7N1	1	0	1
P0DP01	0	0	1
P13929	76	0	1
P18440	8	0	1
P20774	14	1	0
P30837	125	0	1
P35269	152	0	1
P46777	389	0	1
P49862	71	0	1
P51689	0	0	1
P51828	18	0	1
P52798	116	0	1
P55082	64	0	1
P62316	242	0	1
P62891	73	0	1
Q04118	12	0	1
Q06730	8	0	1
Q06732	7	0	1
Q0P140	0	0	0
Q13268	0	0	1
Q13772	44	0	1
Q14088	37	0	1
Q15256	108	0	1
Q15560	134	0	1
Q16671	43	0	1
Q1EHB4	2	0	1
Q496H8	0	0	1
Q53EZ4	216	0	1
Q53GT1	110	1	1
Q53QZ3	11	0	1
Q5JTD7	8	0	0
Q5STR5	0	0	0
Q5TF39	0	0	1
Q5VZ52	9	0	0
Q68DI1	11	0	1
Q6STE5	89	0	1
Q6UWI2	11	0	1
Q6ZP01	1	0	1
Q86WG3	9	0	1
Q86WZ0	3	0	0
Q86YR6	1	1	1
Q8IV33	0	0	1
Q8IW40	33	0	1
Q8IWE2	22	0	1
Q8IXZ2	211	0	0
Q8IZD4	85	0	1
Q8N146	0	0	1
Q8N4B5	0	0	1
Q8N5G0	0	0	1
Q8N813	0	0	0
Q8NC60	98	0	1
Q8NCX0	9	0	0
Q8NEB7	21	0	1
Q8NGR3	0	0	1
Q8NGV0	0	0	1
Q8NGX2	2	0	1
Q8TDV2	2	0	1
Q8WXE1	86	0	0
Q8WXS8	3	0	1
Q92685	52	0	1
Q96C11	4	0	1
Q96E11	272	0	1
Q96GX1	278	0	1
Q96JA4	6	0	1
Q9BQ31	35	0	1
Q9BX93	13	0	1
Q9BYV6	313	0	1
Q9GZM5	161	0	0
Q9GZT5	33	0	1
Q9H115	45	1	0
Q9H2X8	4	0	1
Q9H346	0	0	1
Q9H5I1	74	0	1
Q9NQR9	5	0	1
Q9NRY2	19	0	1
Q9NS75	33	0	1
Q9UDX3	22	0	1
Q9UHI5	32	0	1
Q9UMS6	22	0	1
Q9UPX8	37	0	1
Q9Y394	114	0	1
Q9Y6Q9	172	0	1
A0A0B4J241	0	0	1
A0A0J9YX57	0	0	1
A0A6Q8PGS0	0	0	0
B3EWG6	18	0	1
O14544	128	0	1
O15156	53	0	1
O15165	0	0	0
O15417	39	0	1
O43237	94	0	1
O43915	40	0	1
O60427	72	0	1
O75486	55	0	1
O94889	35	1	1
O95757	152	0	1
O95847	2	0	0
P07327	6	0	1
P09543	138	0	1
P0C7I0	0	0	1
P0DMC3	0	0	0
P0DPH9	0	0	0
P10589	54	0	1
P13798	55	0	1
P21399	0	0	1
P24752	189	0	1
P29274	33	0	1
P29350	281	0	1
P30040	87	0	1
P32247	0	0	1
P35030	66	0	1
P39748	134	0	1
P40227	446	0	1
P48539	44	0	0
P51149	369	0	1
P55055	72	0	1
P55285	9	0	1
P56178	21	0	1
P57053	80	0	1
P58499	12	0	1
P78417	72	0	1
Q16394	43	0	1
Q2TV78	0	0	1
Q5T7R7	0	0	1
Q5TA50	0	0	1
Q5TYW1	6	0	1
Q5UE93	14	0	1
Q5VTL8	80	0	1
Q68CL5	20	0	0
Q6IQ55	21	0	1
Q6ZS02	0	0	0
Q7L5A8	40	0	1
Q7RTS1	62	0	1
Q7RTS3	14	0	1
Q86SM5	0	0	0
Q86W33	30	0	1
Q86Y28	0	0	1
Q8IU81	64	0	1
Q8IVS8	54	0	1
Q8N4F0	9	0	1
Q8N4S9	58	0	1
Q8N812	2	0	1
Q8N8U3	0	0	1
Q8N9F7	32	0	1
Q8NA61	0	0	1
Q8NAG6	2	1	0
Q8NC54	13	0	1
Q8NDY8	3	0	1
Q8NEC7	18	0	1
Q8NHU0	8	0	1
Q8NI99	3	0	1
Q8TC07	123	0	1
Q8TC56	0	0	1
Q8WUX1	26	0	1
Q92529	60	0	1
Q969H9	0	0	0
Q969M1	7	0	1
Q969M7	27	0	1
Q96C90	10	0	1
Q96CN4	45	0	1
Q96DC7	13	0	0
Q96EG3	75	0	0
Q96EY4	68	0	1
Q96GS4	0	0	1
Q99784	15	0	1
Q9BPW4	3	0	1
Q9BRG1	52	0	1
Q9BTY2	34	0	1
Q9BY19	0	0	1
Q9BZM4	0	0	1
Q9GZU0	16	0	1
Q9NPI9	0	0	1
Q9NQ11	91	0	1
Q9NS68	45	0	0
Q9NWR8	0	0	1
Q9NXK8	57	0	1
Q9UBQ0	106	0	1
Q9UHC7	151	0	1
Q9ULH4	6	1	1
Q9Y4C8	185	0	1
Q9Y5W8	16	0	1
Q9Y5Z9	0	0	1
A0A075B706	0	0	0
A0A1B0GTB2	0	0	0
A6NCL1	1	0	0
A6NHM9	0	0	1
A6NJG6	0	0	1
A6NJY1	0	0	1
A6NLU0	5	0	1
O14792	35	0	1
O14929	144	0	1
O15537	6	0	1
O15552	96	0	1
O43513	76	0	1
O43555	2	0	0
O60573	192	0	1
O75326	28	0	0
O75971	39	0	1
O76015	157	0	1
O76031	152	0	1
O94769	1	1	1
O94875	83	0	1
O94916	28	0	1
O94956	2	0	1
O95274	125	0	1
O95455	10	0	1
P01116	1097	0	1
P01594	0	0	1
P03999	3	0	1
P04049	351	0	1
P07992	51	0	1
P08134	524	0	1
P09417	33	0	1
P09544	20	0	1
P0DJH9	2	0	1
P32302	0	0	1
P41159	17	0	1
P48047	273	0	1
P49207	199	0	1
P49593	53	0	1
P81274	28	1	1
Q02252	32	0	1
Q07020	416	0	1
Q07864	93	0	1
Q10472	42	0	1
Q14315	333	0	1
Q15057	34	1	1
Q15121	80	0	1
Q2M2I8	69	0	1
Q4G163	5	0	0
Q4ZIN3	75	0	1
Q53H64	0	0	0
Q5GLZ8	58	1	1
Q5SSQ6	12	0	1
Q5T0D9	4	0	1
Q5VUG0	19	0	1
Q5VZR4	0	0	0
Q63HM9	3	0	0
Q69YU3	43	1	0
Q6IPT4	0	0	1
Q6P582	20	0	1
Q6UXQ4	0	0	1
Q6ZMP0	46	0	1
Q6ZS62	0	0	0
Q76I76	29	0	1
Q7L8A9	10	0	1
Q7RTM1	4	0	1
Q7Z6G3	95	0	1
Q86SQ0	116	0	1
Q86YH2	3	0	1
Q86YL5	0	0	1
Q8IXM2	94	0	0
Q8N9F0	8	0	1
Q8TAS1	43	0	1
Q8TF21	9	1	0
Q8WUF8	22	0	0
Q92845	101	0	1
Q96G97	169	0	1
Q96GE4	41	0	1
Q96GL9	31	0	1
Q96KX2	3	0	1
Q96M98	28	0	0
Q96R67	1	0	1
Q96RF0	82	0	1
Q96SB4	417	0	1
Q96T83	9	0	1
Q99615	305	1	1
Q9BUA6	25	0	0
Q9BWS9	58	0	1
Q9GZV5	65	0	1
Q9H201	46	0	1
Q9HAT2	56	0	1
Q9HBH9	54	0	1
Q9NRS6	15	0	1
Q9NUD7	11	0	1
Q9UBS8	39	0	1
Q9UGC6	44	0	1
Q9UJJ9	24	0	1
Q9UL17	7	0	1
Q9Y5P0	1	0	1
Q9Y5Y6	186	0	1
Q9Y6L7	13	0	1
A0A075B6N4	0	0	1
A0A075B6T7	0	0	1
A0A2U3TZM8	0	0	0
A3KN83	52	0	1
A5PLN9	0	0	1
A6NKG5	4	0	1
B2RXF0	0	0	0
O00253	15	0	1
O15056	66	0	1
O43240	171	0	1
O75179	166	1	1
O75528	124	0	1
P01138	18	0	1
P01766	0	0	1
P0DUD3	0	0	1
P11912	226	0	0
P23434	52	0	1
P36952	132	0	1
P49407	305	0	1
P51816	7	0	1
P59773	0	0	1
P61204	54	0	1
P98164	143	0	1
Q01151	57	0	1
Q075Z2	0	0	1
Q13018	5	0	1
Q13045	180	1	1
Q13615	61	0	1
Q13822	5	0	1
Q14406	3	0	1
Q15031	119	0	1
Q16678	12	0	1
Q2VYF4	5	0	1
Q56VL3	55	0	1
Q5K651	13	0	0
Q5SWW7	54	0	0
Q5T6J7	0	0	1
Q5TEC6	0	0	1
Q5THR3	5	0	1
Q5VXU9	0	0	1
Q6NUK1	113	0	1
Q6NV75	1	0	1
Q6NZ67	59	0	1
Q6PK81	13	0	1
Q6UW56	0	0	0
Q6UXR6	0	0	0
Q6ZMI3	1	0	0
Q6ZTR5	0	0	0
Q86SK9	37	0	1
Q86T24	82	0	1
Q86YH6	22	0	1
Q86YW7	5	0	1
Q8IX01	107	0	1
Q8N335	49	0	1
Q8N4H0	3	0	1
Q8N6M0	39	0	1
Q8TB24	434	0	1
Q8TD06	33	0	1
Q8TD26	48	0	1
Q8TEB1	71	1	0
Q8TEX9	145	1	0
Q8WUM9	73	0	1
Q8WXG9	0	0	1
Q92888	93	0	1
Q92905	957	0	1
Q93084	216	0	1
Q969X1	19	0	1
Q96DE0	23	0	0
Q96DT5	5	0	1
Q96DZ9	212	0	1
Q96HQ0	6	0	1
Q96JN0	78	0	1
Q96JP5	94	0	0
Q96LA5	9	0	1
Q96S90	13	0	1
Q96S94	84	0	1
Q9BQ87	39	1	1
Q9BQP7	0	0	0
Q9BRQ0	47	0	1
Q9BSE5	0	0	1
Q9BSU3	50	0	1
Q9BVW5	25	0	1
Q9BWF3	218	0	1
Q9H2M9	80	0	1
Q9H582	140	0	0
Q9H8J5	93	0	1
Q9HC98	168	0	1
Q9NPA3	66	0	1
Q9NPQ8	74	0	1
Q9NRD0	11	0	1
Q9NSE2	35	0	1
Q9NZT2	32	0	1
Q9P104	20	0	1
Q9P206	87	0	0
Q9UHA3	88	0	1
Q9UJW2	25	0	1
Q9Y276	90	0	1
Q9Y282	281	0	1
Q9Y6A1	50	0	1
Q9Y6H8	18	0	1
A0A087WT01	0	0	1
A0A0U1RQG5	0	0	1
A0A1B0GTH6	0	0	0
A6H8M9	0	0	1
O00165	378	0	0
O14508	109	0	1
O14905	7	0	1
O15014	110	0	0
O15533	47	0	0
O43182	3	0	1
O43307	28	0	1
O43734	42	0	1
O43825	11	0	1
O43866	1	0	1
O75643	312	0	1
O95156	31	0	1
O95445	34	0	1
O95674	91	0	1
P04259	90	0	1
P05023	424	0	1
P06133	0	0	1
P09093	30	0	1
P0C7W6	23	0	0
P0CI00	0	0	1
P0DV77	0	0	0
P0DW13	0	0	0
P11274	195	0	1
P11801	57	0	1
P13726	25	0	1
P28039	2	0	1
P29034	329	0	1
P35222	914	1	0
P50120	9	0	1
P54845	0	0	1
P58005	7	0	1
P62318	240	0	1
Q08999	75	0	1
Q13257	219	0	1
Q13630	39	0	1
Q14966	208	0	0
Q15238	3	0	1
Q15435	70	1	0
Q15437	124	0	1
Q15468	162	0	1
Q15878	5	0	1
Q3ZCU0	0	0	1
Q5VTJ3	0	1	0
Q5VTY9	1	0	1
Q6PB30	63	0	0
Q6PEW0	0	0	1
Q6UX01	875	0	1
Q6YHU6	100	0	1
Q70JA7	32	0	1
Q7L8J4	33	0	1
Q7Z769	22	0	1
Q86T20	0	0	0
Q86VZ2	41	1	0
Q86W34	19	0	1
Q86WR6	0	0	1
Q8IVW4	58	0	1
Q8N140	35	0	1
Q8N3R3	0	0	1
Q8N729	0	0	1
Q8N8E3	24	0	1
Q8NGK5	0	0	1
Q8NGP9	0	0	1
Q8NGS4	0	0	1
Q8NH64	0	0	1
Q8TBX8	112	0	1
Q8TDG4	16	0	1
Q8WU76	32	0	1
Q8WVJ2	391	0	1
Q92569	230	0	1
Q92870	147	0	1
Q92918	115	0	1
Q96BN8	0	0	1
Q96FH0	0	0	1
Q96SL1	4	0	0
Q96T58	104	0	1
Q99807	53	0	1
Q9BYG0	4	0	1
Q9C040	0	1	1
Q9H300	187	0	1
Q9H9S0	228	0	1
Q9HCH3	36	0	1
Q9HCI6	16	0	0
Q9NRY6	42	0	1
Q9NRZ7	70	0	1
Q9NSK0	97	1	0
Q9NXK6	0	0	1
Q9NY87	8	0	1
Q9NZJ6	58	0	1
Q9P2N7	81	1	1
Q9UBN6	77	0	0
Q9UI42	70	0	1
Q9UP95	112	0	1
Q9Y274	21	0	1
Q9Y2S7	182	0	1
Q9Y2Z4	196	0	1
Q9Y5N5	0	0	1
A0A075B6S6	0	0	1
A6NI61	0	0	1
A6NKC9	0	0	1
B3EWG5	18	0	1
B9A014	0	0	0
O00451	3	0	1
O00567	484	0	1
O14862	109	0	1
O15075	104	0	1
O15519	87	0	1
O43169	233	0	1
O43304	3	0	1
O43548	28	0	1
O43638	84	0	1
O75094	6	1	1
O75333	1	0	1
O75534	169	0	1
O94851	26	0	1
P08579	173	0	1
P0C7T8	0	0	0
P0CH99	0	0	1
P0DH78	0	0	0
P0DN37	0	0	1
P14618	482	0	1
P14923	356	1	0
P16860	24	0	1
P20701	27	0	1
P26639	122	0	1
P30049	116	0	1
P49716	50	0	1
P49961	12	0	1
P54253	540	0	1
P57764	18	0	1
P61513	343	0	1
P80075	21	0	1
P98077	48	0	1
Q05329	43	0	1
Q09MP3	3	0	1
Q0VG06	85	0	1
Q12884	27	0	1
Q13129	45	0	0
Q13495	2	0	0
Q14549	6	0	1
Q14953	14	0	1
Q14CX7	37	0	1
Q15042	111	0	1
Q16790	196	0	1
Q2YD98	34	0	1
Q5JXB2	0	0	1
Q5JXM2	0	0	1
Q5T686	40	0	1
Q75LS8	7	0	1
Q7RTT3	1	0	1
Q7Z5K2	138	0	1
Q7Z7L8	0	0	1
Q86VK4	63	0	0
Q86WS3	0	0	0
Q86XZ4	80	0	1
Q8IWV7	133	0	1
Q8IZI9	0	0	1
Q8N485	5	0	1
Q8N4L1	1	0	1
Q8N531	41	0	1
Q8N539	6	0	1
Q8N9Z9	0	0	1
Q8NE28	0	0	1
Q8NGJ4	0	0	1
Q8TAG6	0	0	1
Q8TB40	15	0	1
Q8TBJ4	0	0	1
Q8TC92	19	0	1
Q96AQ7	13	0	1
Q96CP7	17	0	1
Q96D15	20	0	0
Q96EP9	0	0	1
Q96J66	0	0	1
Q96LC7	12	0	1
Q96LJ7	40	0	1
Q96N67	171	0	1
Q99424	9	0	1
Q99440	21	0	0
Q9BQ39	226	0	1
Q9BTC0	114	0	1
Q9BV87	6	0	0
Q9BZJ0	106	1	0
Q9BZL4	47	1	1
Q9H0E9	127	0	1
Q9H2C5	0	0	1
Q9H6E5	48	0	0
Q9NQS3	0	0	1
Q9NRE2	0	0	0
Q9NRR2	0	0	1
Q9NY74	24	0	1
Q9UHK0	132	0	1
Q9UK61	0	0	1
Q9UKU6	26	0	1
Q9UKV8	421	0	1
Q9Y2G3	6	0	1
Q9Y2U2	3	0	1
Q9Y512	169	0	1
A0A0A0MRZ8	0	0	1
A6NIE6	0	0	1
A8MVS5	70	0	1
O00548	28	0	1
O43598	0	0	1
O43681	0	0	1
O43827	24	0	1
O75387	10	0	1
O75564	41	0	1
O95049	14	0	1
O95069	0	0	1
P01298	7	0	1
P01574	7	0	1
P02748	16	0	1
P04275	47	0	1
P05386	239	0	1
P08173	91	0	1
P10082	10	0	1
P11926	24	0	1
P18858	55	0	1
P19012	151	0	1
P20963	129	0	1
P22692	45	0	1
P27824	876	0	1
P35789	2	0	1
P40424	65	0	1
P49720	144	0	1
P51801	0	0	1
P54764	110	0	1
P55039	47	0	1
P62760	27	0	1
Q01974	161	0	1
Q13115	103	0	1
Q13164	141	0	1
Q14498	878	0	1
Q14957	0	0	1
Q15116	63	0	1
Q15283	27	0	1
Q15813	41	1	1
Q15904	90	0	1
Q16352	115	0	1
Q16760	39	0	1
Q53GA4	8	0	0
Q5FWF5	21	0	1
Q5T2Q4	1	0	1
Q5T5C0	28	1	1
Q6IPW1	6	0	1
Q6P9H4	37	0	1
Q6UWB1	56	0	0
Q6X4U4	30	0	1
Q7Z2T5	120	0	1
Q7Z4L0	0	0	1
Q86U02	0	0	0
Q86V20	0	0	1
Q8IV76	4	0	0
Q8IVF1	0	0	1
Q8IZ73	31	0	1
Q8MH63	0	0	1
Q8N4P3	47	0	1
Q8N684	247	0	0
Q8NAA5	0	0	0
Q8NBT3	0	0	1
Q8NEL0	1	0	0
Q8NF50	121	0	1
Q8NGI2	3	0	1
Q8NGR9	0	0	1
Q8NGT7	0	0	1
Q8NHS2	4	0	1
Q8TE54	0	0	1
Q8TF01	36	0	1
Q8WXK4	35	1	1
Q92928	10	0	1
Q92945	197	0	1
Q96B67	74	0	1
Q96CG3	30	0	0
Q96CS7	64	0	1
Q96FF7	0	0	1
Q96MH2	72	0	1
Q96MH6	30	0	1
Q96PQ1	22	0	1
Q96QH8	0	0	1
Q96R72	2	0	1
Q96T88	136	0	1
Q99470	35	0	1
Q9BYJ0	5	0	1
Q9HAF1	80	0	1
Q9HAQ2	61	0	1
Q9NRQ2	75	0	1
Q9NSU2	51	0	0
Q9NVE5	0	0	1
Q9NYK6	13	0	1
Q9UEU5	9	0	1
Q9UGU0	98	0	1
Q9UKT9	191	0	0
Q9ULE4	5	0	1
Q9UMX6	8	0	1
Q9Y252	63	0	1
Q9Y284	6	0	1
Q9Y297	446	1	1
Q9Y2H8	23	0	1
A0A075B6H9	0	0	1
A0A096LPG2	0	0	0
A0A0G2JQF1	0	0	0
A0A8I5QJS6	0	0	0
A6NFC5	0	0	1
A8MQ14	1	0	1
A8MUP6	0	0	1
H3BUK9	0	1	1
O00469	98	0	0
O00622	0	0	1
O15050	5	1	0
O15379	288	0	1
O15547	56	0	1
O75093	20	1	1
O75787	273	0	1
O95298	78	0	1
O95436	0	0	1
O95644	162	0	1
O95992	4	0	1
O95995	0	0	1
P01011	118	0	1
P01178	11	0	1
P01733	0	0	1
P04554	36	0	1
P05091	118	0	1
P05160	13	0	1
P09681	36	0	1
P0C0S5	245	0	1
P0C7U3	0	0	1
P0CB47	28	0	1
P15923	191	0	1
P26436	5	0	0
P27487	430	0	1
P34998	23	0	1
P86481	0	0	1
Q01973	37	0	1
Q02410	97	0	1
Q04695	206	0	1
Q07954	176	0	1
Q09019	76	1	0
Q13405	166	0	1
Q15080	15	0	1
Q16515	15	0	1
Q3KNW5	128	0	1
Q4G0G5	1	0	1
Q4ZHG4	22	0	1
Q5BKY1	34	1	0
Q5JPI9	0	0	1
Q5SZJ8	3	0	1
Q5T7P8	115	0	1
Q5VWC8	1	0	1
Q6UWY2	0	0	1
Q6ZMN8	5	0	1
Q6ZRR5	0	0	1
Q6ZVF9	31	0	1
Q86UT6	59	0	1
Q86XE0	21	0	1
Q86XH1	0	0	1
Q8N9W6	40	0	1
Q8NBB4	66	0	1
Q8NDX2	5	0	1
Q8NER5	17	0	1
Q8NGI6	0	0	1
Q8NHQ8	81	0	1
Q8TBZ0	8	0	0
Q8WU66	0	0	0
Q8WWI1	134	0	1
Q8WXK1	28	1	1
Q96A54	0	0	1
Q96BW5	32	0	1
Q96CM4	4	0	1
Q96F07	0	0	1
Q96FQ7	4	0	0
Q96G30	84	0	1
Q96HD1	156	0	1
Q96KS0	39	0	1
Q96PZ7	9	0	1
Q96QE2	11	0	1
Q9BQT9	55	0	1
Q9BWW7	8	0	0
Q9BXJ2	59	0	1
Q9BYD5	15	0	1
Q9GZU8	0	0	1
Q9H013	46	0	1
Q9H0W7	11	0	1
Q9H340	0	0	1
Q9H5N1	81	0	1
Q9NQA5	28	1	1
Q9NR50	94	0	1
Q9NR64	20	1	1
Q9NRV9	20	0	1
Q9NV06	0	1	1
Q9UFH2	13	0	1
Q9UL26	23	0	1
Q9ULW3	344	0	0
Q9UMX1	90	0	1
Q9UQ53	23	0	1
Q9UQ72	57	0	1
Q9Y5H3	16	0	1
Q9Y5L4	153	0	1
A0A075B7D4	0	0	1
A0A1W2PQ72	0	0	1
A0A1W2PRN1	0	0	1
A1L157	12	0	1
O00458	28	0	1
O14958	64	0	1
O15079	13	0	1
O15226	184	0	1
O15371	184	0	1
O43283	39	0	1
O43526	7	0	1
O75095	14	0	1
O95473	2	0	1
O95631	23	0	1
P02787	172	0	1
P03901	4	0	1
P08473	132	0	1
P0DJD9	0	0	1
P14210	55	0	1
P22897	2	0	1
P25929	5	0	1
P30039	21	0	1
P35212	8	0	1
P37198	221	0	1
P43268	67	0	1
P43657	62	0	1
P43694	64	0	1
P45880	362	0	1
P47775	82	0	1
P48509	50	0	1
P50579	0	0	1
P51693	63	0	1
P51888	29	1	0
P56559	30	0	1
P58215	22	0	1
P59020	1	0	0
P81172	4	0	1
P98073	4	0	1
Q01851	6	0	1
Q02575	78	0	1
Q07325	71	0	1
Q12791	27	0	1
Q13371	108	0	1
Q13526	348	0	1
Q15139	176	0	1
Q15834	144	0	1
Q30KP8	37	0	1
Q5VW22	1	1	1
Q5VZB9	7	0	1
Q5W0U4	32	0	1
Q64ET8	1	0	1
Q6JEL2	43	1	1
Q6NV74	0	0	1
Q6P3W7	149	0	1
Q6ZQQ6	11	1	0
Q6ZRV3	0	0	0
Q7Z478	0	0	1
Q7Z4F1	107	0	0
Q7Z4V5	140	0	1
Q8IVF6	7	1	1
Q8IY84	7	0	1
Q8N465	129	0	1
Q8N988	18	0	1
Q8NAF0	55	0	0
Q8NBJ9	121	0	1
Q8NGS7	1	0	1
Q8NGT9	0	0	1
Q8TCY9	29	0	0
Q8WTQ4	4	0	1
Q8WYQ5	213	0	1
Q92608	66	0	1
Q96C45	21	0	1
Q96DB5	28	0	0
Q96KP4	69	0	1
Q96M32	7	0	1
Q99442	446	0	1
Q99719	43	0	1
Q99879	55	0	1
Q9BQ61	0	0	0
Q9BRT6	111	0	1
Q9BYR2	57	0	1
Q9C086	156	0	1
Q9H1K1	39	0	1
Q9H867	3	0	1
Q9H9G7	129	0	1
Q9H9P5	68	0	1
Q9HCK1	39	0	0
Q9NRX3	16	0	1
Q9NUI1	39	0	1
Q9NV35	10	0	1
Q9NXL6	1	0	1
Q9P241	7	0	1
Q9UJV8	204	0	1
Q9UK11	26	0	1
Q9Y251	40	0	1
Q9Y3T6	4	0	1
Q9Y442	0	0	0
Q9Y4G2	28	0	1
Q9Y4Y9	63	0	1
Q9Y6E2	0	0	0
A0A590UJ96	0	0	0
A0A5A2	0	0	1
A0FGR8	172	0	1
A6NEH6	0	0	1
A6NKQ9	3	0	1
A6NM03	0	0	1
D6RGX4	0	0	1
O15400	584	0	1
O60381	116	0	1
O60684	126	1	0
O75820	45	0	1
O75955	424	0	1
O94806	37	0	1
O94905	187	0	1
O94923	40	0	0
O94967	30	1	1
O95479	22	0	1
O95997	57	0	1
P01699	0	0	1
P02679	97	0	1
P08254	32	0	1
P08833	29	0	1
P08949	29	0	1
P08F94	11	0	1
P0C875	0	0	0
P0DMU8	69	0	1
P14316	94	0	1
P15407	71	0	1
P16615	284	0	1
P17032	2	0	1
P19801	0	0	1
P21453	103	0	1
P22528	41	0	1
P35372	133	0	1
P42566	188	0	0
P46059	69	0	1
P51587	196	0	1
P54849	55	0	1
P62502	58	0	0
P78424	137	0	1
Q04837	516	0	1
Q15118	339	0	1
Q15818	66	0	1
Q16378	46	0	1
Q16533	29	0	1
Q3SXZ3	11	0	1
Q4G0X9	35	0	1
Q5JVG2	13	0	1
Q5SRN2	0	0	0
Q6NUS6	312	0	1
Q6ZRY4	71	0	1
Q6ZS82	16	0	0
Q6ZUK4	0	0	1
Q6ZVT6	0	0	0
Q6ZWI9	42	0	1
Q86SS6	14	0	1
Q86X83	47	0	1
Q8IYB1	64	0	1
Q8IZ63	28	0	1
Q8N1V2	0	1	0
Q8N205	91	0	0
Q8N336	12	0	1
Q8N8U9	4	0	1
Q8NB50	62	0	0
Q8NBJ7	52	0	1
Q8NFW5	2	0	1
Q8NG08	16	0	1
Q8NGF4	0	0	1
Q8NHR7	0	0	1
Q8NHY6	5	0	1
Q8TCD1	11	0	1
Q8TEA1	6	0	1
Q8WVE0	0	0	1
Q92575	141	0	1
Q969I6	1	0	1
Q96DN6	12	0	0
Q96JB3	54	0	1
Q96JM3	103	0	0
Q96LD1	25	0	1
Q96P71	11	0	1
Q99819	16	0	1
Q99990	13	0	1
Q9BSA9	6	0	1
Q9BY41	39	0	1
Q9H008	0	0	1
Q9H0X4	0	0	0
Q9H461	21	0	1
Q9NPF2	12	0	1
Q9NSY1	75	0	1
Q9NVX2	70	1	1
Q9NZ01	202	0	1
Q9P244	110	1	1
Q9UH36	3	0	1
Q9UKG1	128	0	1
Q9ULW6	0	0	1
Q9UN72	10	0	1
Q9UPT8	99	0	1
Q9Y2H9	213	0	1
Q9Y2U5	70	0	1
Q9Y5N6	47	0	1
A0A075B6I9	0	0	1
A0A075B6V2	0	0	0
A0A075B6V8	0	0	0
A0A087X0M5	0	0	1
A0A0K0K1C4	0	0	1
A0A1B0GTG8	0	0	0
A0A1B0GUI7	0	0	0
A6NH00	0	0	1
B0FP48	32	0	0
B7ZW38	0	0	1
C9JCN9	10	0	1
O00161	163	0	1
O00444	89	0	1
O43189	147	0	1
O43247	0	0	1
O60675	33	0	1
O75907	33	0	1
O95182	184	0	1
O95620	8	0	1
O95800	0	0	1
O95816	610	0	0
P04216	55	0	1
P09131	4	0	1
P09466	59	0	1
P13224	58	0	0
P16402	213	0	1
P16871	150	0	1
P17081	418	0	1
P18433	129	0	1
P19622	6	0	1
P20155	29	0	1
P29972	141	0	1
P32929	57	0	1
P34096	13	0	1
P46089	12	0	1
P47944	0	0	1
P51687	94	0	1
Q03828	9	0	1
Q09327	3	0	1
Q0VGE8	11	0	1
Q13428	177	0	1
Q14585	8	0	1
Q15723	135	0	1
Q16654	47	0	1
Q3BBV2	4	0	1
Q3SYC2	4	0	1
Q495Z4	0	0	0
Q58FF8	74	0	1
Q5H8A4	49	0	1
Q5T2W1	72	0	1
Q5TYX0	6	0	0
Q5XKE5	47	0	1
Q63HN1	0	0	1
Q6UWV6	24	0	1
Q6ZNH5	50	0	0
Q7RTV3	0	0	0
Q7Z3U7	105	0	1
Q7Z407	2	0	1
Q7Z6R9	65	0	1
Q86UF1	60	0	1
Q86YT5	20	0	1
Q8IWT3	158	0	1
Q8IXS8	0	0	0
Q8N0V5	8	0	1
Q8N268	82	0	0
Q8N7N1	0	0	1
Q8N806	60	0	1
Q8NGQ5	0	0	1
Q8NH51	0	0	1
Q8TBG9	9	0	1
Q8WVN8	35	0	1
Q8WYR4	3	0	0
Q92800	73	0	1
Q92979	66	0	1
Q96D21	21	0	1
Q96DC8	7	0	1
Q96EH3	165	0	1
Q96LS8	11	0	0
Q96R28	0	0	1
Q96SZ5	16	0	1
Q9BTA9	70	0	1
Q9BW61	117	0	1
Q9BWU1	88	0	1
Q9BXI6	23	0	1
Q9GZR1	27	0	1
Q9H0Z9	18	0	1
Q9HBE5	17	0	0
Q9HBF5	1	0	0
Q9HCM3	77	0	1
Q9HCX3	4	0	1
Q9NQ32	13	0	1
Q9NVM1	0	0	1
Q9NX55	92	0	1
Q9NZV7	48	0	1
Q9P055	11	0	1
Q9UK28	38	0	1
Q9UKL2	0	0	1
Q9ULV1	35	0	1
Q9Y2K3	10	0	1
Q9Y421	16	0	0
A0A1B0GTI8	0	0	0
A0AV96	183	0	1
A0FGR9	8	0	1
A0PJX2	0	0	1
A2RUR9	6	0	1
A2RUT3	1	0	1
A6NDV4	5	0	1
B0I1T2	12	0	1
C9JVI0	0	0	1
O00743	178	0	1
O14727	71	1	1
O95363	129	0	1
O95926	51	0	1
P01303	16	0	1
P04908	519	0	1
P06729	23	0	1
P07492	5	0	1
P09630	13	0	1
P0C7M8	2	0	1
P0CF75	0	0	1
P0DPI3	0	0	1
P15289	72	0	1
P15516	27	0	0
P20292	13	0	1
P25208	45	0	1
P28335	135	0	1
P30405	126	0	1
P32322	165	0	1
P34903	23	0	1
P34932	491	0	1
P38567	1	0	1
P49821	267	0	1
P51970	152	0	1
P52298	107	0	1
P57082	3	0	1
P60509	0	0	1
P61129	5	0	0
P62314	240	0	1
P78367	8	0	1
P80188	144	0	1
Q00LT1	1	0	1
Q01831	127	0	1
Q06945	66	0	1
Q08AG7	37	0	1
Q0P6D6	8	0	0
Q13795	8	0	1
Q13938	19	0	1
Q15084	250	0	1
Q15758	204	0	1
Q15849	14	0	1
Q3MIV0	14	0	0
Q567V2	3	0	1
Q5FYB1	4	0	1
Q6P047	11	0	1
Q6P5X7	5	0	1
Q6T4R5	34	0	1
Q76L83	44	0	1
Q7L0Y3	0	0	1
Q7Z3D6	0	0	1
Q7Z4I7	22	0	1
Q86VZ5	9	0	1
Q8IUC4	23	0	1
Q8IXQ3	14	0	0
Q8N127	1	0	1
Q8N1N2	0	0	1
Q8N3U4	188	0	0
Q8N5M9	125	0	1
Q8N5U0	2	0	1
Q8N5X7	6	0	1
Q8N7R7	52	0	1
Q8NH49	1	0	1
Q8NHL6	10	0	1
Q8TAE8	254	0	1
Q8WWU5	12	0	1
Q969K4	15	1	1
Q96JF6	7	0	0
Q96JK2	80	1	0
Q96KN4	0	0	0
Q96NZ1	5	0	1
Q99865	12	0	0
Q9BRX8	0	0	1
Q9BT17	142	0	1
Q9BWG4	42	0	1
Q9BYW3	0	0	0
Q9H2K0	266	0	1
Q9H3S5	33	0	1
Q9H8M1	24	0	1
Q9HC78	29	0	1
Q9HCU9	90	0	1
Q9NRS4	290	0	1
Q9NS98	2	0	1
Q9NWH9	104	0	1
Q9NX61	57	0	1
Q9NY15	10	0	1
Q9UH77	45	1	1
Q9UMR3	14	0	1
Q9UN81	0	0	1
Q9UPR3	70	0	0
Q9Y399	223	0	1
Q9Y6G9	133	0	1
A0A1B0GUW6	0	0	0
A6NE02	1	0	1
A8MWY0	0	0	0
C9JH25	0	0	0
O00471	118	0	1
O14522	15	0	1
O14810	39	0	1
O15182	60	0	1
O43572	89	0	1
O43709	0	0	1
O43766	14	0	1
O75445	8	0	1
O94844	145	0	1
P00519	387	0	1
P01100	362	0	1
P01737	0	0	1
P08908	15	0	1
P0CE71	3	0	1
P0DPF2	0	0	1
P14415	18	0	1
P15085	1	0	1
P20339	641	0	1
P22626	393	0	1
P23759	118	0	1
P26022	71	0	1
P30301	51	0	1
P30414	68	0	1
P42681	45	0	1
P50851	102	1	1
P51809	89	0	1
P52746	19	0	1
P54792	0	0	1
P56705	34	0	1
P57678	214	0	0
P62736	289	0	1
P85299	40	0	1
Q01954	5	0	0
Q07912	117	0	1
Q12769	130	0	0
Q14289	116	0	1
Q14839	739	0	1
Q15327	28	1	0
Q15349	175	0	1
Q2L4Q9	1	0	1
Q2NL68	0	0	0
Q32P41	29	0	1
Q3MUY2	5	0	1
Q5T871	15	0	1
Q5TGZ0	0	0	1
Q68D91	56	0	1
Q6FI13	91	0	1
Q6IEV9	0	0	1
Q6NXN4	0	0	1
Q6NZ36	0	0	1
Q6P3S1	13	0	1
Q6URK8	0	0	0
Q6UXP3	0	0	0
Q7Z5L0	0	0	0
Q86TU6	1	0	0
Q86VE3	0	0	1
Q86YV5	0	0	1
Q8IWU6	27	0	1
Q8N878	47	0	1
Q8NFD5	140	0	1
Q8NGL4	0	0	1
Q8NGV6	1	0	1
Q8NH60	0	0	1
Q8TAE7	10	0	1
Q8TCU5	0	0	1
Q8TE67	5	0	1
Q8WTQ7	36	0	1
Q92503	14	0	1
Q96F81	11	0	1
Q96MX6	0	1	0
Q96RQ1	214	0	1
Q99638	54	0	1
Q9BUL8	82	0	1
Q9BW04	12	0	1
Q9H3A6	0	0	0
Q9H4I9	0	0	1
Q9H6L4	100	0	0
Q9H6N6	0	0	1
Q9H7Z6	68	0	1
Q9NP99	17	0	1
Q9NPF5	152	0	1
Q9NPI6	127	0	1
Q9NQZ6	43	0	1
Q9NSQ0	1	0	1
Q9NVF9	17	0	1
Q9NZQ3	98	0	1
Q9P202	28	0	1
Q9P2D0	106	1	1
Q9P2D3	35	0	0
Q9UBR1	0	0	1
Q9UII2	144	0	1
Q9ULZ1	8	0	1
Q9UMS4	308	1	1
Q9Y210	17	1	1
Q9Y5H2	16	0	1
Q9Y5Z7	83	1	0
A0A096LP49	0	0	0
A0A0A0MTA4	0	0	0
A0A1B0GVZ9	0	0	0
A0A286YEV6	0	0	0
A0A597	0	0	1
A1A4F0	0	0	0
A6NFH5	0	0	1
A8MT70	26	0	0
E5RJ46	0	0	0
O00507	36	0	1
O14657	45	0	1
O14867	95	0	1
O15230	109	0	1
O43261	21	0	0
O43674	110	0	1
O60931	1	0	0
O60938	15	1	0
O75452	1	0	1
O95772	0	0	1
P01034	25	0	1
P01275	34	0	1
P01833	116	0	1
P02790	59	0	0
P05496	28	0	1
P08648	138	0	1
P10912	69	0	1
P12035	66	0	1
P17040	58	0	1
P19013	55	0	1
P25445	142	0	1
P28472	18	0	1
P30511	78	0	1
P42263	25	0	1
P50539	42	0	1
P54257	104	0	1
P54819	144	0	1
P55773	7	0	1
P55916	15	0	0
P56278	5	0	1
P61081	566	0	1
Q05707	80	0	1
Q05940	89	0	1
Q0VAQ4	36	0	0
Q0WX57	0	0	1
Q13114	189	0	1
Q14439	0	0	1
Q14765	41	0	1
Q14865	55	0	1
Q15019	150	0	1
Q15035	10	0	1
Q2VIR3	0	0	1
Q53GD3	2	0	1
Q5BJH7	52	0	1
Q5RL73	74	0	0
Q5SQ80	5	1	1
Q5T7W0	29	0	0
Q5T9L3	112	0	1
Q5TEJ8	2	0	1
Q6PL45	0	0	1
Q6UXR8	0	0	0
Q6ZMH5	40	0	1
Q70EL2	36	0	1
Q7Z3V5	3	0	1
Q7Z5N4	20	0	1
Q86WH2	39	0	1
Q86WR7	0	0	1
Q8IVT2	0	0	1
Q8N4F4	1	0	1
Q8N5M4	113	1	0
Q8N6R0	0	0	1
Q8NAT1	0	0	1
Q8NDT2	85	0	1
Q8NE22	0	0	0
Q8NF86	8	0	1
Q8NGL1	0	0	1
Q8TE12	9	0	1
Q8WWP7	42	0	1
Q92954	8	0	1
Q93052	94	0	1
Q96A70	0	0	1
Q96CM8	78	0	1
Q96DC9	87	0	1
Q96IV6	0	0	1
Q96MK3	6	0	1
Q9BY15	0	0	1
Q9BYE7	173	0	1
Q9BYR5	115	0	1
Q9H2B4	6	0	1
Q9H2E6	55	0	0
Q9H6X4	15	0	1
Q9H6Z4	79	0	1
Q9HB40	44	0	1
Q9HCJ1	11	0	1
Q9HCL3	5	0	1
Q9NR46	98	0	1
Q9NUT2	0	0	1
Q9NYZ2	4	0	0
Q9UBS3	173	0	1
Q9UBS9	0	0	1
Q9Y6E7	109	0	1
A0A286YF77	0	0	0
A0A6Q8PGZ7	0	0	0
A1A580	5	0	1
A2VDJ0	71	0	1
A6NGB9	12	0	1
A8MTL3	0	0	0
A8MUM7	0	0	1
O00321	2	0	1
O00453	4	0	1
O43291	130	0	1
O75128	62	0	1
O75444	62	0	1
O95487	138	0	1
P00325	9	0	1
P00395	66	0	1
P00966	125	0	1
P01614	0	0	1
P07204	29	0	1
P07384	167	0	1
P07476	120	0	1
P09341	39	0	1
P0C7U9	0	0	0
P0CG08	112	0	1
P0DJ93	0	0	1
P15428	7	0	1
P16471	34	0	1
P17275	99	0	1
P21281	213	0	1
P23763	39	0	1
P24390	77	0	0
P31151	144	0	1
P36269	5	0	1
P46821	163	0	0
P50443	40	0	1
P54259	160	0	1
Q03923	7	0	1
Q07890	55	0	1
Q11130	5	0	1
Q12918	52	0	1
Q13503	146	0	1
Q16594	57	0	1
Q2QGD7	44	0	0
Q3LI59	29	0	1
Q53FV1	38	0	1
Q5EBM0	0	0	1
Q5FWF6	2	0	1
Q5JTN6	0	1	0
Q5T1R4	21	0	0
Q5T3I0	187	0	1
Q6JHZ5	0	0	0
Q6NVH7	32	0	0
Q6P9F0	5	0	0
Q6XPR3	5	0	1
Q6ZN32	1	0	1
Q6ZVC0	5	0	1
Q7L2K0	0	0	1
Q7Z434	242	0	1
Q7Z745	0	0	0
Q86Y46	37	0	1
Q8IUG5	11	0	1
Q8IV56	7	0	1
Q8N131	9	0	1
Q8NB25	68	0	1
Q8NG85	0	0	1
Q8NGI3	0	0	1
Q8TAG5	5	0	1
Q92484	4	0	1
Q92995	86	0	1
Q96BR5	0	0	0
Q96BY2	41	0	1
Q96CX6	8	1	0
Q96DZ7	35	0	1
Q96EX2	2	0	1
Q96KF7	0	0	1
Q96KR6	86	0	1
Q96NR8	37	0	1
Q96QE3	59	0	0
Q96QU4	0	0	1
Q99675	94	0	1
Q9BRZ2	107	0	1
Q9BT23	10	0	1
Q9BTD1	0	0	0
Q9BYQ8	0	0	1
Q9BZS9	0	0	0
Q9H1A4	114	0	1
Q9H3R1	6	0	1
Q9H8V3	822	0	1
Q9HBT6	2	0	1
Q9HD40	14	0	1
Q9NPU4	0	0	0
Q9NRX5	54	0	1
Q9P1D8	0	0	0
Q9P2X8	0	0	0
Q9UBU7	37	0	1
Q9UIL1	42	0	1
Q9UJX0	46	0	0
Q9UNA3	42	0	1
Q9UQG0	0	0	1
Q9Y2B2	4	0	1
Q9Y6W3	28	0	1
A0A096LP55	0	0	1
A0A1W2PPE2	0	0	1
A0A286YF46	0	0	0
A6NHS7	0	0	0
A8MUK1	0	0	1
C4AMC7	0	0	1
O00257	203	0	1
O43159	219	0	1
O43187	64	0	1
O95476	60	0	1
P01593	0	0	1
P01871	138	0	1
P02741	83	0	1
P02766	125	0	1
P07437	656	0	1
P0C629	0	0	1
P0C881	1	0	0
P0DKB6	0	0	0
P0DOY3	0	0	1
P10070	85	0	0
P16591	43	0	1
P20749	58	1	0
P22459	60	0	1
P25940	15	0	1
P28360	28	0	1
P29992	109	0	1
P35713	4	0	1
P36021	36	0	1
P51003	74	0	1
P51460	13	0	0
P51684	80	0	1
P51858	215	0	1
P62310	107	0	1
P62834	142	0	1
Q01850	116	0	0
Q02543	360	0	1
Q02833	36	0	1
Q12802	72	0	1
Q12981	94	0	1
Q13535	186	0	1
Q15848	94	0	1
Q2KHN1	113	0	1
Q30KQ8	3	0	0
Q330K2	2	0	1
Q3B8N2	44	0	1
Q400G9	38	0	0
Q49AH0	3	0	1
Q53S33	49	0	1
Q587J7	2	0	1
Q5TA81	83	0	1
Q5TB30	24	0	1
Q5VTE6	66	0	1
Q5VWG9	65	0	1
Q6DN03	41	0	1
Q7Z7K2	161	0	0
Q8IVV8	3	0	1
Q8IX94	0	0	0
Q8N128	46	0	1
Q8N2U0	0	0	1
Q8N693	3	0	1
Q8N9I5	18	0	1
Q8NA23	6	1	0
Q8NGB9	2	0	1
Q8TC05	8	0	1
Q8TC57	0	0	0
Q8TCV5	13	0	1
Q8WYQ9	24	0	0
Q92911	26	0	1
Q92963	31	0	1
Q969I3	4	0	1
Q969M2	0	0	1
Q96AQ1	33	0	1
Q96F63	44	0	1
Q96KW2	0	0	1
Q96LL4	20	0	1
Q96LM9	1	0	0
Q96MT7	0	1	0
Q96N19	4	0	0
Q96NJ3	3	0	1
Q96PL1	1	0	1
Q96RI0	3	0	1
Q99542	8	0	1
Q99988	59	0	1
Q9BY42	0	0	1
Q9BYQ3	123	0	1
Q9C0I3	0	0	0
Q9H469	28	0	0
Q9H6T3	145	1	1
Q9HCC6	35	0	1
Q9NRU3	47	0	1
Q9NTG1	6	0	1
Q9NUJ1	79	0	1
Q9UEY8	105	0	1
Q9UH90	13	0	1
Q9UHP6	0	0	0
Q9UHV7	80	0	1
Q9UL25	72	0	1
Q9UNK4	28	0	1
Q9WJR5	0	0	1
Q9Y574	34	1	1
A0A0G2JS06	0	0	1
A0A0J9YVS3	0	0	0
A1L190	48	0	1
A1L429	1	0	1
A6NIH7	31	0	1
B4DJY2	0	0	1
D6RBQ6	0	0	1
D6RCP7	0	0	1
I3L273	0	0	0
O00168	18	0	1
O14639	135	0	1
O43310	64	0	0
O43820	7	0	1
O43847	108	0	1
O60242	0	0	1
O60243	29	0	1
O60353	45	0	1
O75056	41	0	1
O75953	98	0	1
O76036	22	0	0
O76096	13	0	1
O94832	159	0	1
O94913	77	0	0
O95210	104	0	1
P04733	7	0	1
P08185	11	0	1
P0C0S8	363	0	1
P0DN81	0	0	1
P23381	91	0	1
P25440	337	0	1
P26010	30	0	1
P26599	280	0	1
P29597	169	0	1
P30566	132	0	1
P45379	19	0	1
P50151	37	0	1
P52952	71	0	1
P59190	23	0	1
Q04724	196	1	1
Q08AH1	8	0	1
Q14103	479	0	1
Q15910	691	0	1
Q17RN3	13	0	1
Q19T08	12	0	1
Q2WGJ6	91	1	1
Q3SYF9	118	0	1
Q3V5L5	103	0	1
Q496Y0	15	1	1
Q4G0A6	0	0	1
Q5H9J7	35	0	1
Q5JTJ3	0	0	1
Q5JVL4	67	0	1
Q5T3U5	31	0	1
Q5VU36	0	0	1
Q6IPU0	38	0	1
Q6NZY7	3	0	1
Q6P2C8	77	0	1
Q6P6B7	4	1	0
Q6PIU2	72	0	1
Q6UXB8	17	0	1
Q6UXV1	0	0	1
Q6ZMQ8	55	0	1
Q6ZT98	12	0	1
Q6ZWE6	18	0	1
Q6ZWJ8	1	0	1
Q7RTY5	0	0	1
Q7Z4L5	22	1	0
Q7Z4T8	5	0	1
Q86UZ6	29	0	1
Q8IZ40	26	0	1
Q8N4C8	139	0	1
Q8NE18	4	0	1
Q8TCX5	53	0	1
Q8TDW0	21	1	1
Q8WV74	20	0	1
Q8WWW0	66	0	1
Q8WXF0	119	0	1
Q96LA6	2	0	1
Q96LP6	0	0	1
Q96NS1	0	0	1
Q96NW7	24	1	1
Q96QU8	72	0	0
Q99502	44	0	0
Q9BV40	82	0	1
Q9BZR9	106	0	1
Q9H0Q3	77	0	1
Q9H4L5	92	0	1
Q9H8X2	101	0	1
Q9H987	10	0	1
Q9NV23	1	0	1
Q9NX08	51	0	1
Q9NYL9	192	0	1
Q9ULB4	12	0	1
Q9UMQ6	6	0	1
Q9UNF1	170	0	1
Q9UNQ0	36	0	1
Q9Y4F1	105	0	1
Q9Y6B2	49	0	0
Q9Y6F6	0	0	1
Q9Y6U7	3	0	1
A0A1B0GVZ2	0	0	0
A0A2R8Y4M4	0	0	1
A0A3B3IT33	0	0	1
A6NIY4	0	0	1
O00329	87	0	1
O00566	139	0	1
O14595	52	0	1
O15117	0	0	1
O60756	75	0	0
O75031	282	0	0
P01730	132	0	1
P04003	33	0	1
P05231	21	0	1
P06454	164	0	1
P06858	48	0	1
P0C6P0	1	0	0
P0C7V9	0	0	1
P0DP07	0	0	1
P0DV74	0	0	0
P13861	146	0	1
P19875	37	0	1
P22304	106	0	1
P23919	23	0	1
P29033	57	0	1
P30793	59	0	1
P31276	27	0	1
P43490	86	0	1
P51681	49	0	1
P52564	71	0	1
P53007	242	0	0
P55103	9	0	1
P57682	164	0	0
P59797	11	0	1
P60484	587	0	1
P63172	200	0	1
Q00577	158	0	1
Q01538	14	0	1
Q12980	62	0	1
Q13613	83	0	1
Q13956	13	0	1
Q14674	67	0	1
Q15014	153	0	1
Q15366	224	0	1
Q16625	62	0	1
Q3B8N5	0	0	1
Q3ZCV2	0	0	0
Q4KMG0	19	0	1
Q5VWM6	0	0	0
Q6ZR08	3	0	1
Q6ZUB1	0	0	1
Q76FK4	90	0	0
Q86TJ5	10	0	1
Q86TW2	78	0	1
Q86VY9	37	0	1
Q86W10	0	0	1
Q86XM0	5	0	1
Q8IUF8	0	0	1
Q8IXI1	290	0	1
Q8N302	60	0	1
Q8N3C7	39	0	1
Q8N6U8	28	0	1
Q8N8G6	2	0	0
Q8N8Z8	7	0	1
Q8NBQ7	1	0	0
Q8NEG4	27	0	1
Q8NGA6	0	0	1
Q8NGH9	0	0	1
Q8NGK3	2	0	1
Q8WVC0	92	0	1
Q8WWN9	8	0	1
Q8WXS5	10	0	1
Q92504	117	0	1
Q93096	96	0	1
Q96A72	110	0	1
Q96AT9	53	0	1
Q96BZ4	1	0	1
Q96E52	120	0	1
Q96JB5	132	0	1
Q96K80	178	0	0
Q96NH3	87	0	1
Q96SM3	2	0	1
Q9BQY9	0	0	1
Q9BRP4	49	1	0
Q9BRQ3	22	0	0
Q9BTM9	45	0	1
Q9BV97	35	0	1
Q9BWU0	68	0	1
Q9BXU9	12	0	1
Q9HC10	7	0	1
Q9NQP4	108	0	1
Q9NRY4	71	0	1
Q9NXE4	132	0	1
Q9P1T7	11	0	1
Q9UI36	93	0	1
Q9UJM3	100	0	1
Q9ULK0	15	0	1
Q9ULQ1	25	0	1
Q9UMW8	56	0	1
Q9Y2B1	0	0	0
[truncated: 18,597 more rows]
